# Supplementary material for: A multi-modal MRI analysis of brain structure and function in relation to OXT methylation in maltreated children and adolescents
Source: Transl Psychiatry. 2021 Nov 18;11:589. doi: 10.1038/s41398-021-01714-y (PMC8599663; doi:10.1038/s41398-021-01714-y)
Supplement: Supplementary file 4 — Dataset 2 [file 41398_2021_1714_MOESM4_ESM.csv]

gID	CM	PA	Age	Female	FSIQ	Epi	cg09129163	cg07597882	cg04528380	cg04731988	cg19776589	cg07747220	cg16887334	cg13285174	cg26267561	cg01644611	cg13725599	cg26955850	cg09774842	cg06404175	cg12099952
CM03	1	0	11.16666667	1	82	0.380682035	0.933015	0.6653731	0.8293117	0.4874987	0.8987631	0.8592207	0.8641179	0.7761504	0.8025293	0.905724871	0.9186687	0.4946131	0.04209609	0.1106327	0.00490311
CM04	1	0	12.41666667	0	100	0.171767848	0.9061808	0.6900529	0.6878259	0.4280639	0.9128455	0.8468925	0.8581522	0.7202785	0.7219964	0.863199992	0.8801164	0.4152426	0.07246182	0.09375928	0.02059751
CM05	1	0	13.91666667	0	96	0.221872919	0.9116413	0.6101654	0.7181314	0.4609234	0.8505149	0.8307671	0.7686616	0.7026811	0.7626131	0.802670793	0.8057284	0.4221815	0.05119653	0.0972013	0.01787513
CM06	1	0	11.83333333	0	86	0.301681888	0.9033122	0.7560276	0.7448132	0.4701834	0.8231897	0.803399	0.728899	0.6481868	0.7571596	0.835026613	0.8142065	0.3613293	0.05920305	0.1621694	0.03324531
CM07	1	0	13.41666667	1	92	0.274908747	0.9446968	0.7537193	0.6789059	0.4470358	0.8968311	0.8125496	0.8074129	0.7072534	0.7991986	0.880303909	0.8592311	0.4594172	0.07986221	0.09358417	0.01321011
CM13	1	0	10.83333333	0	89	0.439028764	0.9039768	0.7794268	0.6995614	0.5210719	0.9191715	0.8386829	0.8363823	0.746115	0.8288652	0.884150244	0.9068532	0.4284175	0.06768041	0.130575	0.02314825
CM14	1	0	10.91666667	0	86	0.23917513	0.8637172	0.6412491	0.7798063	0.4126634	0.7815064	0.8051324	0.6152313	0.6719758	0.6847061	0.790760832	0.715179	0.3357477	0.08828894	0.1293252	0.02068761
CM16	1	0	11.66666667	0	100	0.15300184	0.882475	0.5373599	0.5078631	0.3371243	0.7818151	0.780521	0.7100841	0.5340134	0.643579	0.790508461	0.7669992	0.3236919	0.04712899	0.1057574	0.01579721
CM19	1	0	15.66666667	0	105	0.270942909	0.8680399	0.7159747	0.6699485	0.3776784	0.8637277	0.7789418	0.718528	0.6401888	0.6899778	0.784832317	0.766039	0.4223849	0.1034057	0.1058973	0.01712835
CM20	1	0	9.833333333	0	69	0.474935734	0.9610228	0.6731469	0.8535553	0.5143931	0.8924265	0.8753442	0.720966	0.7663083	0.8341966	0.865495649	0.8721369	0.4126477	0.09075735	0.1594568	0.02826446
CM22	1	0	9.5	1	86	0.125532714	0.9191727	0.5600397	0.5837138	0.4414061	0.8861393	0.7771979	0.7938766	0.6113354	0.6246997	0.78246647	0.8317433	0.3294344	0.08188027	0.1180685	0.008177535
CM23	1	0	10.91666667	1	92	0.292318668	0.8739066	0.7652338	0.7210392	0.3402759	0.7827108	0.7175218	0.7310798	0.6320694	0.7523037	0.840375428	0.7920904	0.3770367	0.06779997	0.1137602	0.0146864
CM28	1	0	15.33333333	0	80	0.261752472	0.9189673	0.6798971	0.724034	0.4493327	0.8788148	0.837912	0.795961	0.6929893	0.7387447	0.805961502	0.854867	0.4064841	0.05594588	0.09103615	0.00900052
CM29	1	0	13.33333333	0	90	0.239206399	0.9077565	0.6539014	0.7005361	0.3749483	0.8228683	0.7768272	0.7688478	0.6362432	0.6949226	0.801558279	0.8104264	0.3872408	0.05070073	0.09129762	0.02119661
CM31	1	0	10.83333333	0	69	0.249422546	0.9305262	0.6067006	0.6903314	0.4037084	0.8517412	0.7670629	0.7669538	0.6150611	0.6622149	0.825753303	0.8115387	0.3597135	0.06421418	0.07844127	0.01641063
CM32	1	0	11.66666667	0	103	0.1796301	0.9317101	0.5535926	0.6326352	0.2950305	0.7957187	0.7283395	0.5539615	0.5772859	0.6308297	0.694717557	0.6946582	0.2669439	0.08488957	0.128266	0.007252855
CM33	1	1	12.66666667	0	85	0.316438725	0.9052679	0.6603373	0.7133842	0.3648562	0.7868594	0.7427116	0.6575914	0.5812562	0.6833101	0.780213929	0.7549411	0.3144648	0.06641458	0.09341099	0.01773847
CM37	1	1	17.75	1	99	0.182585914	0.9071737	0.6564076	0.6150911	0.3930661	0.854604	0.7878968	0.7410692	0.6464586	0.6789889	0.803373527	0.7737218	0.362772	0.04491327	0.08412066	0.009850343
CM38	1	1	14	1	76	0.184948672	0.8694863	0.6610002	0.5585309	0.3090208	0.7855504	0.7388605	0.6551081	0.630782	0.6827228	0.801429423	0.7479415	0.3569997	0.07667414	0.1187058	0.01217019
CM39	1	1	17.66666667	1	108	0.157800291	0.9284721	0.5592922	0.5928662	0.4101377	0.922737	0.8615826	0.8850249	0.7261639	0.689842	0.847856884	0.8957459	0.405831	0.09090381	0.1344511	0.01039034
CM40	1	1	15.5	0	83	0.234318123	0.8772759	0.6666961	0.7763405	0.3585837	0.7985505	0.7683336	0.6890706	0.610064	0.7325492	0.785450001	0.7639124	0.3238624	0.06728089	0.1169682	0.01747013
CM42	1	1	13.33333333	1	83	0.149111039	0.8970806	0.6593934	0.6294493	0.382122	0.8575393	0.799354	0.7953705	0.6496068	0.7048314	0.818258238	0.8392323	0.4418588	0.05654486	0.08209466	0.007967538
CM43	1	1	14.91666667	0	97	0.244955531	0.9283777	0.6429034	0.5767416	0.3692322	0.8547975	0.7944362	0.7721722	0.7331704	0.7753006	0.88268284	0.8934093	0.4299497	0.07702236	0.1194823	0.02846643
CM44	1	1	14	0	80	0.260195303	0.8391102	0.7345195	0.723115	0.4676028	0.9219179	0.8221924	0.7569055	0.7509527	0.8004062	0.880470809	0.8841597	0.3391189	0.05331314	0.1248137	0.009370694
nonCM01	0	2	12.08333333	0	117	0.147260204	0.8708894	0.4762484	0.4615661	0.3410493	0.8306537	0.7370347	0.677549	0.5919601	0.6175492	0.768672262	0.7431651	0.3561616	0.06821021	0.09065686	0.01336377
nonCM02	0	2	11.91666667	0	92	0.361324649	0.9185254	0.6649029	0.6689548	0.424765	0.9124994	0.8515865	0.7453817	0.7680731	0.8117378	0.89930407	0.8636877	0.4195926	0.07584769	0.1092219	0.008033994
nonCM03	0	2	14.91666667	1	104	0.213904069	0.9568656	0.5298568	0.5671727	0.2966461	0.79144	0.7158464	0.6336154	0.5370244	0.5965226	0.727757903	0.7211768	0.3057696	0.07316073	0.07169395	0.009386292
nonCM05	0	2	17.91666667	1	102	0.218771747	0.8475641	0.6976749	0.6380896	0.3432281	0.832493	0.7351907	0.7011973	0.6334424	0.703624	0.778953834	0.7682158	0.4231572	0.06879317	0.06501597	0.02414505
nonCM06	0	2	19.58333333	1	100	0.273430693	0.9354384	0.6533737	0.706703	0.4607774	0.9061638	0.873407	0.8418883	0.7855831	0.806668	0.873622024	0.912204	0.4523199	0.07435134	0.07673604	0.02642462
nonCM07	0	2	15.75	0	114	0.23391164	0.9002743	0.5710646	0.6935211	0.3234192	0.7874991	0.7244461	0.6215681	0.5335277	0.6658544	0.735586116	0.732446	0.3163714	0.05300878	0.09327492	0.005435219
nonCM08	0	2	16.33333333	0	107	0.325313129	0.9478496	0.6777388	0.8598042	0.3395905	0.8505418	0.786122	0.7546282	0.6685037	0.6588888	0.843920321	0.8795476	0.4067359	0.05442235	0.09780879	0.0267927
nonCM11	0	2	16.58333333	1	99	0.26820056	0.8587324	0.698247	0.6926426	0.380823	0.8681422	0.7982106	0.7178607	0.7011359	0.6678332	0.823297984	0.8375791	0.4299614	0.03505765	0.09260835	0.01565267
nonCM12	0	2	19	0	122	0.295199182	0.9316177	0.6497148	0.7106265	0.3874622	0.834132	0.7594032	0.7799278	0.6703321	0.7053868	0.807143321	0.8112211	0.3885012	0.03952785	0.08670399	0.01632618
nonCM14	0	2	15.5	0	106	0.212825649	0.8937533	0.5361263	0.5723078	0.3308346	0.7324458	0.6996813	0.5674453	0.5204427	0.6158934	0.711095481	0.7181123	0.3575215	0.04633313	0.09435852	0.02154601
nonCM15	0	2	14.33333333	0	103	0.29726151	0.9195293	0.6241204	0.7246929	0.3574097	0.8003673	0.7481195	0.6277092	0.5725856	0.6615693	0.743970015	0.7333383	0.3677439	0.05630642	0.08704539	0.01838859
nonCM16	0	2	15.66666667	0	119	0.250347731	0.928679	0.6649822	0.6257675	0.4384821	0.8225191	0.8194569	0.7795252	0.6998692	0.7564043	0.820797991	0.880307	0.391576	0.07450358	0.101698	0.009139316
nonCM17	0	2	17.66666667	1	102	0.209105771	0.8926264	0.619826	0.6671261	0.3264727	0.78891	0.7176652	0.618262	0.5522187	0.5852897	0.713427814	0.7198891	0.3496958	0.04756853	0.09768102	0.01128156
nonCM18	0	2	15.5	0	103	0.501717856	0.9667407	0.7670407	0.8152897	0.4710182	0.8850088	0.8608535	0.8123297	0.7676027	0.8275772	0.881012161	0.9008005	0.4536833	0.06986304	0.09692143	0.02122196
nonCM20	0	2	12.75	1	115	0.160140793	0.9029849	0.6529998	0.588808	0.3916435	0.9004784	0.8062682	0.8395415	0.7133476	0.721049	0.835172784	0.8554705	0.3500581	0.0588378	0.1000464	0.01117337
nonCM21	0	2	16.08333333	0	92	0.254040979	0.825093	0.6477209	0.5810211	0.4385301	0.7830327	0.7697536	0.7587985	0.598091	0.7731034	0.870613542	0.7644511	0.365058	0.07916112	0.1445639	0.01509705
nonCM22	0	2	16.66666667	0	115	0.545387121	0.95451	0.7157975	0.7945959	0.5408473	0.8842961	0.8744428	0.7915025	0.8341005	0.8529953	0.922592468	0.929974	0.4948956	0.08557495	0.1319133	0.02953413
nonCM24	0	2	14.08333333	0	108	0.347680524	0.9176785	0.7354133	0.6966425	0.4045401	0.8491743	0.794709	0.7498783	0.6742282	0.7349179	0.834679942	0.7986232	0.3546379	0.05184996	0.09279762	0.01487692
nonCM25	0	2	14.83333333	0	111	0.207443129	0.8495419	0.5794628	0.6803425	0.4008132	0.8523815	0.8180167	0.7866133	0.6986228	0.730526	0.852729873	0.849455	0.4256465	0.05418397	0.07389584	0.008888433
nonCM26	0	2	18.58333333	1	113	0.370553614	0.920676	0.7465426	0.7862029	0.4230731	0.870902	0.8364629	0.7787609	0.7098944	0.7402185	NA	0.8428465	0.4406647	0.05701114	0.09061154	0.02595866
nonCM29	0	2	13.75	0	99	0.17668309	0.9023207	0.533725	0.5528617	0.300387	0.750525	0.6956622	0.5867387	0.5113145	0.5824333	0.737920802	0.7013863	0.2946973	0.04705148	0.0740717	0.01006631
nonCM30	0	2	12.58333333	1	104	0.312872844	0.9158051	0.6695821	0.7766587	0.4223696	0.8392058	0.7961748	0.7675766	0.6452905	0.682834	0.823740668	0.821372	0.3984579	0.0528428	0.0841634	0.01612152
nonCM32	0	2	15.5	0	101	0.341628535	0.9187471	0.7310151	0.6879399	0.4349653	0.860793	0.8326409	0.6560007	0.6425693	0.7337454	0.80347716	0.8090314	0.4302519	0.0435862	0.07485905	0.01123225
nonCM33	0	2	16	0	109	0.225072736	0.9129411	0.57369	0.7343012	0.4177285	0.8248805	0.8016481	0.7979435	0.6662212	0.7483274	0.773293075	0.7587697	0.3271425	0.07311697	0.08734936	0.01089247
nonCM35	0	2	14.66666667	0	113	0.379691359	0.9228168	0.6979074	0.6632507	0.4342372	0.91053	0.8206902	0.7828798	0.7002264	0.7545815	0.847250442	0.8710972	0.3785486	0.06167809	0.09438628	0.01972304
nonCM36	0	2	11.75	0	101	0.373951853	0.9286156	0.6488701	0.698863	0.4404274	0.8196643	0.7894426	0.7104133	0.6456647	0.6660753	0.830303759	0.8079294	0.4261596	0.06433405	0.0742279	0.01585037
nonCM37	0	2	14.75	0	125	0.310196028	0.9306149	0.6950817	0.6452895	0.4372576	0.8709932	0.8423612	0.6882553	0.7142968	0.764814	0.802121493	0.8739336	0.3584561	0.08184546	0.107884	0.0151641
nonCM38	0	2	20	1	129	0.317976544	0.9028837	0.6316999	0.7980164	0.4431383	0.8482631	0.8079956	0.8000521	0.7626838	0.7662934	0.85635284	0.8751773	0.4683025	0.07752481	0.05441222	0.02296927
nonCM39	0	2	13	0	127	0.170385647	0.8986348	0.5569714	0.6615507	0.3158013	0.7710058	0.7263922	0.6456959	0.5668105	0.6332873	0.753057042	0.7556815	0.3231613	0.05725933	0.09443527	0.0117518
nonCM40	0	2	13.33333333	0	105	0.485861806	0.92648	0.7786616	0.7414665	0.4747699	0.8872322	0.8351542	0.8125188	0.7496565	0.7888755	0.879284044	0.8970833	0.4478848	0.06075553	0.08872608	0.02074516
nonCM41	0	2	15.91666667	0	107	0.332925335	0.899102	0.6468203	0.6465738	0.4016248	0.8290993	0.7775308	0.6759115	0.5616263	0.6889777	0.754329102	0.7554711	0.3063172	0.06265022	0.06817171	0.01062665
