# Supplementary material for: A multi-modal MRI analysis of brain structure and function in relation to OXT methylation in maltreated children and adolescents
Source: Transl Psychiatry. 2021 Nov 18;11:589. doi: 10.1038/s41398-021-01714-y (PMC8599663; doi:10.1038/s41398-021-01714-y)
Supplement: Supplementary file 5 — Dataset 3 [file 41398_2021_1714_MOESM5_ESM.csv]

targetID	CHR	MAPINFO	UCSC_RefGene_Group	Relation_to_UCSC_CpG_Island	Gene_Name
cg09129163	20	3050786	TSS1500	N_Shore	OXT
cg07597882	20	3051493	TSS1500	N_Shore	OXT
cg04528380	20	3051528	TSS1500	N_Shore	OXT
cg04731988	20	3051954	TSS1500	N_Shore	OXT
cg19776589	20	3052058	TSS1500	N_Shore	OXT
cg07747220	20	3052115	TSS200	Island	OXT
cg16887334	20	3052151	TSS200	Island	OXT
cg13285174	20	3052221	TSS200	Island	OXT
cg26267561	20	3052224	TSS200	Island	OXT
cg01644611	20	3052253	TSS200	Island	OXT
cg13725599	20	3052262	TSS200	Island	OXT
cg26955850	20	3052345	1stExon	Island	OXT
cg09774842	20	3052483	Body	Island	OXT
cg06404175	20	3052692	Body	Island	OXT
cg12099952	20	3053037	Body	Island	OXT
